# Supplementary material for: Uremic Myopathy and Mitochondrial Dysfunction in Kidney Disease
Source: Int J Mol Sci. 2022 Nov 4;23(21):13515. doi: 10.3390/ijms232113515 (PMC9653774; doi:10.3390/ijms232113515)
Supplement: Supplementary file 1 [file ijms-23-13515-s001.zip]

Archive with 1 entries (1 files):
- ijms-2008494-supplementary.pdf
